# Supplementary material for: Isolation of Bacillus altitudinis 5-DSW with Protease Activity from Deep-Sea Mineral Water and Preparation of Functional Active Peptide Fractions from Chia Seeds
Source: Microorganisms. 2024 Oct 10;12(10):2048. doi: 10.3390/microorganisms12102048 (PMC11509774; doi:10.3390/microorganisms12102048)
Supplement: Supplementary file 1 [file microorganisms-12-02048-s001.zip]

Archive with 1 entries (1 files):
- microorganisms-3189450-supplementary.pdf
